# Supplementary material for: Synthesis and Evaluation of Antitumor and Anti-Angiogenesis Activity of Pyrone- or Pyridone-Embedded Analogs of Cortistatin A
Source: Mar Drugs. 2025 Apr 20;23(4):179. doi: 10.3390/md23040179 (PMC12029069; doi:10.3390/md23040179)
Supplement: Supplementary file 1 [file marinedrugs-23-00179-s001.zip]

Archive with 1 entries (1 files):
- marinedrugs-3588982-supplementary.pdf
